# Supplementary material for: IFIT1 is rapidly evolving and exhibits disparate antiviral activities across 11 mammalian orders
Source: eLife. 2025 Oct 22;13:RP101929. doi: 10.7554/eLife.101929 (PMC12543323; doi:10.7554/eLife.101929)
Supplement: Figure 2—source data 2. [file elife-101929-fig2-data2.zip]

Archive with 5 entries (4 files):
- Figure2-SourceData-2/
- Figure2-SourceData-2/2024.04.12_ GAPDH - Mem 1 and 2.tif
- Figure2-SourceData-2/2024.04.12_ GAPDH - Mem 3.tif
- Figure2-SourceData-2/2024.04.12_ IFIT1 - Mem 1 and 2.tif
- Figure2-SourceData-2/2024.04.12_ IFIT1 - Mem 3.tif
