# Supplementary material for: IFIT1 is rapidly evolving and exhibits disparate antiviral activities across 11 mammalian orders
Source: eLife. 2025 Oct 22;13:RP101929. doi: 10.7554/eLife.101929 (PMC12543323; doi:10.7554/eLife.101929)
Supplement: Figure 3—figure supplement 1—source data 2. [file elife-101929-fig3-figsupp1-data2.zip]

Archive with 5 entries (4 files):
- Figure3-FigureSupplement1-SourceData-2/
- Figure3-FigureSupplement1-SourceData-2/23.09.13.IFIT1OrthScreen.antiGAPDH.B7toC5leftandC6toD3Right.tif
- Figure3-FigureSupplement1-SourceData-2/23.09.13.IFIT1OrthScreen.antiGAPDH.EmptoA7LeftandA9toB6.tif
- Figure3-FigureSupplement1-SourceData-2/23.09.13.IFIT1OrthScreen.antiHA.B7toC5leftandC6toD3Right.tif
- Figure3-FigureSupplement1-SourceData-2/23.09.13.IFIT1OrthScreen.antiHAEmptoA7LeftandA9toB6.tif
