# Supplementary material for: IFIT1 is rapidly evolving and exhibits disparate antiviral activities across 11 mammalian orders
Source: eLife. 2025 Oct 22;13:RP101929. doi: 10.7554/eLife.101929 (PMC12543323; doi:10.7554/eLife.101929)
Supplement: Figure 4—source data 2. [file elife-101929-fig4-data2.zip]

Archive with 3 entries (2 files):
- Figure4-SourceData-2/
- Figure4-SourceData-2/23.08.15_MsantiHA.tif
- Figure4-SourceData-2/23.08.15_RbantiGAPDH.tif
