# Supplementary material for: IFIT1 is rapidly evolving and exhibits disparate antiviral activities across 11 mammalian orders
Source: eLife. 2025 Oct 22;13:RP101929. doi: 10.7554/eLife.101929 (PMC12543323; doi:10.7554/eLife.101929)
Supplement: Figure 5—source data 2. [file elife-101929-fig5-data2.zip]

Archive with 5 entries (4 files):
- Figure5-SourceData-2/
- Figure5-SourceData-2/Schoggins Lab 2023-12-29 18h13m05s(SYBR® Gold).tif
- Figure5-SourceData-2/Schoggins Lab 2023-12-29 18h17m53s(SYBR® Gold).tif
- Figure5-SourceData-2/Schoggins Lab 2023-12-29 18h32m48s(SYBR® Gold).tif
- Figure5-SourceData-2/Schoggins Lab 2023-12-29 18h38m54s(SYBR® Gold).tif
