# Supplementary material for: IFIT1 is rapidly evolving and exhibits disparate antiviral activities across 11 mammalian orders
Source: eLife. 2025 Oct 22;13:RP101929. doi: 10.7554/eLife.101929 (PMC12543323; doi:10.7554/eLife.101929)
Supplement: Figure 6—source data 2. [file elife-101929-fig6-data2.zip]

Archive with 5 entries (4 files):
- Figure6-SourceData-2/
- Figure6-SourceData-2/700 HA-tag - dblandtrplmut.tif
- Figure6-SourceData-2/800 GAPDH - dblandtrplmut.tif
- Figure6-SourceData-2/antiGAPDH.IFIT1.Top.EmptoHs414.Bottom.PtWTtpPt414.tif.tif
- Figure6-SourceData-2/antiHA.IFIT1.Top.EmptoHs414.Bottom.PtWTtpPt414.tif
